# Supplementary material for: Predictors of depression in asthma patients in an Indian referral hospital
Source: PLoS One. 2026 Jan 2;21(1):e0338126. doi: 10.1371/journal.pone.0338126 (PMC12758758; doi:10.1371/journal.pone.0338126)
Supplement: S1 Data — (XLSX) [file pone.0338126.s001.xlsx]

## Sheet: Sheet1
Gender	Age (years)	BMI (kg/m2)	Marital status	SES	Residence	Duration of asthma symptoms	duration unit	Asthma diagnosis duration	duration unit	Smoking history	Packyears	Active smoker	Alcohol consumption	Drug use	Drug comment	Comorbidities	Diabetes mellitus	Hypertension	Dyslipidemia	CAD	IHD	Hypothyroidism	Hyperthyroidism	CKD	CLD	IBD	ILD	RA	SLE	Bronchiectasis	Other comorbidities	No. of other comorbs	H/o psychiatric illness	Family h/o psychiatric illness	ACT score	AQLQ score	PHQ-9 score	fev1_pre-bronchodilator_percentage	fev1_pre-bronchodilator_litres	severity_pre-bronchodilator	fev1/fvc ratio_pre-bronchodilator	fev1_post-bronchodilator_percentage	fev1_post-bronchodilator_litre	FeNO (ppb)	AEC	Asthma treatment initiated	ICS use duration	duration unit	Inhaler technique
2	33	26.6	2	4	1	15	3	13	3	2			2	2		2	0	0	0	0	0	0	0	0	0	0	0	0	0	0	0	0	2	2	20	5.37	6	99	2.21	1	81.1	105	2.34	43	312	2	7	3	1
2	39	22.9	2	4	1	3	3	3	3	2			2	2		2	0	0	0	0	0	0	0	0	0	0	0	0	0	0	0	0	2	2	23	6.68	1	88	1.82	1	0.895	92	1.91	9	130	1
1	52	26.4	2	3	2	45	3	1	3	1	15	2	2	2		1	1	0	0	0	0	0	0	0	0	0	0	0	0	0	0	0	2	2	25	7	0	73	2.41	1	71.64	75	2.45	10	122	2	6	2	1
1	30	26.6	2	4	1	5	3	4	2	2			2	2		2	0	0	0	0	0	0	0	0	0	0	0	0	0	0	0	0	2	2	20	6.59	0	35	1.18	4	48.88	62	2.05	40	395	2	4	2	1
2	34	22	2	3	1	2	3	2	3	2			2	2		2	0	0	0	0	0	0	0	0	0	0	0	0	0	0	0	0	2	2	22	5.08	3	75	1.96	1	76.93	79	2.06	12	97	2	2	3	1
2	59	28.1	2	4	1	15	3	15	3	2			2	2		2	0	0	0	0	0	0	0	0	0	0	0	0	0	0	0	0	2	2	11	2.81	4	46	0.87	4	54.45	62	1.18	13	204	2	15	3	3
2	44	28.6	2	2	2	20	3	20	3	2			2	2		1	1	0	1	0	0	0	0	0	0	0	1	0	0	0	0	0	2	2	17	5.28	2	55	1.25	3	89.86	58	1.31	9	357	2	20	3	1
2	44	23.1	2	4	1	30	3	30	3	2			2	2		2	0	0	0	0	0	0	0	0	0	0	0	0	0	0	0	0	2	2	19	5.28	7	15	0.33	5	36.34	22	0.48	14	65	2	2	3	1
2	54	30.3	2	4	2	12	3	12	3	2			2	2		1	0	0	0	0	0	0	0	0	0	0	0	0	0	0	1	1	2	2	25	6.21	0	68	1.42	2	75.29	72	1.51	20	176	2	12	3	1
1	48	21	2	3	2	3	3	3	3	2			2	2		1	0	0	0	1	0	0	0	0	1	0	0	0	0	0	1	1	2	2	25	6.68	1	82	2.33	1	77.85	81	2.29	6	142	2	1	3	1
2	27	19.9	2	4	2	3	3	3	3	2			2	2		2	0	0	0	0	0	0	0	0	0	0	0	0	0	0	0	0	2	2	20	5.21	0	91.3	2.33	1	84.93	90.6	2.31	16	76	2	2	3	1
1	59	28.1	2	1	2	40	3	6	2	1	15	2	1	2		1	0	1	0	0	0	0	0	0	0	0	0	0	0	0	0	0	2	2	25	6.93	0	53	1.56	3	55	68	1.99	33	490	2	20	3	1
2	21	16.5	1	4	1	5	3	5	3	2			2	2		2	0	0	0	0	0	0	0	0	0	0	0	0	0	0	0	0	2	2	18	5.9	3	74	2.05	1	73.3	79	2.17	40	336	2	5	3	1
1	48	18.4	2	5	1	15	3	15	3	2			2	2		1	0	0	0	0	0	0	0	0	0	0	0	0	0	0	1	1	2	2	21	5.94	0	54.5	1.55	3	62.42	66.3	1.88	49	not done	2	15	3	1
1	25	25.2	1	2	1	3	3	2	2	2			2	2		2	0	0	0	0	0	0	0	0	0	0	0	0	0	0	0	0	2	2	15	4.81	13	86	3.39	1	85.46	88	3.47	5	376	2	2	2	1
1	33	24.3	2	2	2	4	3	1	1	2			2	2		2	0	0	0	0	0	0	0	0	0	0	0	0	0	0	0	0	2	2	24	6.31	0	73	2.82	1	71.54	79	3.05	36	198	1
2	33	16.2	3	3	2	30	3	7	3	2			2	2		1	0	0	0	0	0	0	0	0	0	0	0	0	0	1	0	0	2	2	22	5.65	5	18	0.46	5	42.38	21	0.53	14	558	2	5	3	1
1	57	22.4	2	4	1	40	3	40	3	2			2	2		1	1	0	0	0	0	1	0	0	0	0	0	0	0	0	0	0	2	2	19	5.28	3	45	1.17	4	51.74	62	1.62	35	594	2	20	1	1
1	44	21.8	2	4	1	10	3	2	2	1	1	1	1	2		1	1	0	0	0	0	0	0	0	0	0	0	0	0	0	0	0	2	2	25	6.44	1	87	2.8	1	79.42	93	3	15	112	2	2	2	1
2	33	29	2	4	1	3	3	4	2	2			2	2		2	0	0	0	0	0	0	0	0	0	0	0	0	0	0	0	0	2	2	25	6.87	1	99	2.5	1	87.62	98	2.46	25	83	2	4	2	1
2	56	17.7	2	4	1	24	3	24	3	2			2	2		1	0	0	0	0	0	0	0	0	0	0	0	0	0	0	1	2	2	2	22	6.5	13	47	0.9	4	64.26	53	1.01	11	0	2	6	3	1
1	53	26.9	2	3	1	4	3	4	3	2			1	2		1	0	0	0	0	0	0	0	0	1	0	0	0	0	0	0	0	2	2	12	4.81	2							13	608	2	4	3	1
2	33	34	2	4	2	1	3	6	2	2			2	2		2	0	0	0	0	0	0	0	0	0	0	0	0	0	0	0	0	2	2	25	6.218	1	94	2.38	1	78.19	98	2.46	11	166	2	6	2	1
2	45	37.6	2	4	2	15	3	10	3	2			2	2		2	0	0	0	0	0	0	0	0	0	0	0	0	0	0	0	0	2	2	25	6.06	1	75	1.65	1	84.21	74	1.64	8	238	2	2	3	1
1	28	25.1	2	3	1	9	3	9	3	2			2	2		2	0	0	0	0	0	0	0	0	0	0	0	0	0	0	0	0	2	2	20	6.06	1	64	2.45	2	56.98	65	2.47	5	166	2	5	3	1
2	62	29.2	2	3	2	23	3	20	3	2			2	2		2	0	0	0	0	0	0	0	0	0	0	0	0	0	0	0	0	2	2	24	6.28	0	55	0.93	3	49.73	55	0.93	12	330	2	1	2	1
2	75	19.5	4	4	2	40	3	7	3	2			2	2		1	0	1	0	0	0	0	0	0	0	0	0	0	0	0	1	2	1	2	24	5.81	1	64	0.85	2	69.84	64	0.85	5	119	2	7	3	3
1	42	24.2	2	3	2	3	3	36	2	2			2	2		1	0	0	0	0	0	0	0	0	0	0	0	0	0	0	1	1	2	2	18	5.21	4	51	1.56	3	74.87	58	1.77	11	0	2	2	3	1
2	58	28.3	2	3	2	10	3	10	3	2			2	2		1	1	1	0	0	0	1	0	1	0	0	0	0	0	0	1	2	2	2	22	4.93	13	62	1.06	2	89.05	61	1.04	27	156	1
1	37	32.7	2	4	1	18	3	18	3	2			2	2		1	0	1	0	0	0	0	0	0	0	0	0	0	0	0	0	0	2	2	16	5.62	0	25	0.81	5	31.93	34	1.11	38	1632	2	18	3	1
1	48	22.4	2	3	2	3	3	3	3	2			2	2		1	0	0	0	0	0	0	0	0	0	0	0	0	0	0	1	1	2	2	13	5.43	5	75	2.45	1	76.9	81	2.66	9	0	1
2	43	15.5	2	5	1	5	3	5	3	2			2	2		1	0	0	0	0	0	0	0	0	0	0	0	1	0	0	0	0	2	2	13	4	12	58	1.42	3	51.33	68	1.67	16	2178	2	4	3	2
1	24	22	1	4	2	5	3	5	3	2			2	2		1	0	0	0	0	0	0	0	0	0	0	0	0	0	0	1	2	2	2	25	5.75	2	86	3.21	1	79.5	91	3.41	7	222	2	54	2	1
2	43	27.8	4	4	1	5	3	5	3	2			2	2		1	0	0	0	0	0	1	0	0	0	0	0	0	0	0	1	1	2	2	14	4.6	11	77	1.91	1	75.17	82	2.04	86	1526	2	5	3	1
1	38	24.11	2	4	1	2	3	2	3	1	5	2	2	2		1	0	0	1	0	0	0	0	0	0	0	0	0	0	0	1	1	2	2	22	6.18	15	82	2.92	1	85.53	83	2.97	17	320	2	6	2	2
2	37	20.5	2	4	1	2	3	2	3	2			2	2		2	0	0	0	0	0	0	0	0	0	0	0	0	0	0	0	0	2	2	24	5.8	8	78	1.9	1	78.48	83	2.02	5	190	2	11	2	1
1	42	21.5	2	3	1	15	3	1	1	2			2	2		1	0	0	0	0	0	0	0	0	0	0	0	0	0	0	1	1	2	2	22	5.9	4	78	1.9	1	78.48	83	2.02	29	430	1
1	71	26.6	2	4	2	50	3	50	3	2			2	2		1	1	1	0	1	0	0	0	0	0	0	0	0	0	0	1	1	2	2	21	6.06	3	95	1.87	1	67.7	111	2.19	43	385	2	2	3	1
1	52	18.1	2	4	2	10	3	10	3	2			2	2		1	0	0	0	0	0	0	0	0	0	0	0	0	0	1	1	1	2	2	23	6.375	0	28	0.82	5	83.82	27	0.8	7	194	2	7	3	2
2	47	23	2	3	2	5	3	5	3	2			2	2		2	0	0	0	0	0	0	0	0	0	0	0	0	0	0	0	0	2	2	22	6.09	0	79	1.52	1	81.32	80	1.55	102	154	2	5	3	1
2	28	19.2	1	4	2	16	3	16	3	2			2	2		1	0	0	0	0	0	1	0	0	0	0	0	0	0	0	0	0	2	2	18	5.75	10	103	2.88	1	93.29	104	2.9	60	14	2	5	3	1
2	46	30.6	2	3	1	25	3	10	3	2			2	2		1	0	1	0	0	0	1	0	0	0	0	0	0	0	0	1	1	2	2	16	4.88	10	78	1.78	1	85.84	80	1.83	21	285	2	8	3	1
1	47	38	2	3	2	2	3	18	2	2			2	2		1	0	0	0	0	0	0	0	0	0	0	0	0	0	0	1	2	2	2	20	5.75	7	74	2.15	1	77.5	73	2.1	37	128	2	18	2	1
1	38	24.8	2	3	1	4	3	1	1	2			2	2		2	0	0	0	0	0	0	0	0	0	0	0	0	0	0	0	0	2	2	21	5.53	8	67	2.14	2	63.74	74	2.36	21	91	1
2	41	24.6	2	4	1	6	3	6	3	2			2	2		1	0	0	0	0	0	0	0	0	0	0	0	0	0	0	1	1	2	2	23	6.31	2	86	1.96	1	77.55	94	2.14	23	172	2	6	3	1
2	36	40.3	2	3	1	4	3	1	1	2			2	2		2	0	0	0	0	0	0	0	0	0	0	0	0	0	0	0	0	2	2	24	6.3	1	100	2.19	1	87.9	100	2.18	5	330	1
2	56	27.6	2	4	1	6	3	6	3	2			2	2		1	1	0	0	0	0	0	0	0	0	0	0	0	0	0	0	0	2	2	20	5.46	0	55	1.04	3	83.09	58	1.1	19	102	2	6	3	1
2	55	28.9	2	2	2	10	3	7	3	2			2	2		1	1	1	0	0	0	0	0	0	0	0	0	0	0	0	1	2	2	2	17	6.18	0	62	1.24	2	65.2	64	1.27	9	330	2	7	3	1
1	42	29.7	2	3	2	11	3	11	3	2			1	2		1	0	1	0	0	0	0	0	0	0	0	0	0	0	1	0	0	2	2	22	5.21	8	73	2.56	1	75.09	77	2.68	35	158	2	11	3	1
1	44	18.6	2	4	2	5	3	1	1	1	5	1	2	2		2	0	0	0	0	0	0	0	0	0	0	0	0	0	0	0	0	2	2	24	6.7	3	82	2.64	1	85.96	85	2.74	24	740	1
2	27	16.6	2	4	1	14	2	10	2	2			2	2		2	0	0	0	0	0	0	0	0	0	0	0	0	0	0	0	0	2	2	18	5.59	3	86	2.43	1	93.08	88	2.47	15	150	2	8	2	1
2	44	27.2	2	4	1	10	3	3	3	2			2	2		2	0	0	0	0	0	0	0	0	0	0	0	0	0	0	0	0	2	2	23	6.56	1	91	2.01	1	79.9	93	2.06	41	195	2	1	3	1
1	65	26.9	2	4	2	30	3	30	3	1	15	2	2	2		1	1	1	0	0	0	0	0	0	0	0	0	1	0	1	1	1	2	1	20	5.59	3							27	114	2	10	3	1
2	46	29.9	2	3	2	2	3	2	3	2			2	2		1	0	0	0	0	0	0	0	0	0	0	0	0	0	0	1	1	2	2	25	6.34	2	75.8	1.71	1	81.33	78.8	1.78	37	344	2	18	2	1
1	28	20.4	1	3	2	5	3	5	3	2			2	2		2	0	0	0	0	0	0	0	0	0	0	0	0	0	0	0	0	2	2	21	5.87	2	76	2.83	1	76.55	84	3.12	55	189	2	3	2	1
2	31	31.2	2	3	1	3	3	3	3	2			2	2		2	0	0	0	0	0	0	0	0	0	0	0	0	0	0	0	0	2	2	21	5.68	5	87	2.25	1	86.83	88	2.29	16	0	2	3	3	1
2	52	26	4	3	2	3	3	3	3	2			2	2		1	0	1	0	0	0	0	0	0	0	0	0	0	0	0	0	0	2	1	23	6.6	6	77	1.77	1	81.51	83	1.89	8	72	2	3	3	1
1	51	26.2	2	3	2	1	3	2	2	2			2	2		1	1	1	0	1	0	0	0	0	0	0	0	0	0	0	1	1	2	2	16	5.87	2	86	2.31	1	84.9	81	2.18	6	450	2	2	2	1
2	53	33.3	2	3	2	1	3	8	2	2			2	2		1	1	1	0	0	0	0	0	0	0	0	0	0	0	0	1	1	2	2	25	6.18	0	94	1.82	1	83.55	96	1.86	8	122	2	8	2	1
1	50	30	2	4	1	10	3	10	3	1	4	1	2	2		1	1	0	1	0	0	0	0	0	0	0	0	0	0	0	0	0	2	2	25	6.5	0	65	2.15	2	72.39	76	2.53	6	370	2	7	3	1
2	34	30.5	2	5	2	10	3	4	3	2			2	2		2	0	0	0	0	0	0	0	0	0	0	0	0	0	0	0	0	2	2	17	5.56	2	54	1.26	3	78.43	58	1.34	43	202	2	3	3	1
2	46	24.4	2	3	2	30	3	30	3	2			2	2		1	1	0	0	0	0	0	0	0	0	0	0	0	0	0	0	0	2	1	25	7	0	70	1.48	1	80.09	72	1.51	18	80	2	4	2	1
1	46	31.22	2	3	1	7	3	7	3	2			2	2		2	0	0	0	0	0	0	0	0	0	0	0	0	0	0	0	0	2	2	16	5.75	9	77	2.26	1	73.3	84	2.46	40	584	2	7	3	1
1	30	28.7	2	3	1	20	3	1	1	1	1	1	2	2		2	0	0	0	0	0	0	0	0	0	0	0	0	0	0	0	0	2	2	25	6.34	1	95	3.91	1	77.38	95	3.93	13	144	1
2	33	24.2	2	5	1	3	3	3	3	2			2	2		2	0	0	0	0	0	0	0	0	0	0	0	0	0	0	0	0	2	2	18	4.93	1	88	2.16	1	85.92	91	2.24	24	366	2	3	3	1
2	39	22.2	2	4	2	10	3	10	3	2			2	2		2	0	0	0	0	0	0	0	0	0	0	0	0	0	0	0	0	2	2	19	6.18	3	49	1.41	4	65.7	65	1.49	19	276	2	4	3	1
2	50	25.8	2	3	1	5	3	5	3	2			2	2		1	0	0	1	0	0	1	0	0	0	0	0	0	0	0	1	1	2	2	25	6.75	1	86	1.89	1	73.85	87	1.92	13	248	2	4	3	1
2	30	20.2	2	3	1	3	3	3	3	2			2	2		2	0	0	0	0	0	0	0	0	0	0	0	0	0	0	0	0	2	2	22	5.65	5	69	1.74	2	74.8	81	2.03	20	670	2	6	2	1
1	54	25.2	2	3	1	33	3	33	3	2			2	2		2	0	0	0	0	0	0	0	0	0	0	0	0	0	0	0	0	2	2	25	7	0	91	2.48	1	78.4	92	2.5	20	240	2	13	3	1
1	40	26	2	2	2	6	3	5	3	2			2	2		2	0	0	0	0	0	0	0	0	0	0	0	0	0	0	0	0	2	1	20	5.8	0	86	3.01	1	84.83	85	2.97	65	504	2	5	3	1
2	30	30.7	2	2	2	6	3	6	3	2			2	2		1	0	0	0	0	0	0	0	0	0	0	0	0	0	0	1	1	1	2	20	5.4	7	84	2.15	1	70.83	89	2.29	8	228	2	6	3	1
1	47	20.2	2	3	2	12	3	1	1	2			2	2		2	0	0	0	0	0	0	0	0	0	0	0	0	0	0	0	0	2	2	23	5.37	3	71	2.54	1	70.35	78	2.76	27	300	1
1	52	29.06	2	5	1	20	3	20	3	2			2	2		1	0	0	0	0	0	0	0	0	0	0	0	0	0	1	1	1	2	2	14	4.71	6	63	1.91	2	78.53	64	1.94	11	228	2	3	3	1
1	31	25.5	2	3	1	6	3	1	1	2			2	2		1	0	0	0	0	0	0	0	0	0	0	0	0	0	0	1	1	2	2	20	5.84	5	50	1.75	3	65.18	61	2.13	48	455	1
2	53	32.04	2	4	2	30	2	30	2	2			2	2		1	0	1	0	0	0	0	0	0	0	0	0	0	0	0	0	0	2	2	25	6.43	0	79	1.73	1	86.46	80	1.76	40	116	2	30	2	1
2	42	21.1	2	4	1	20	3	20	3	2			2	2		1	0	0	0	0	0	0	0	0	0	0	0	0	0	0	1	1	2	2	25	6.53	2	28	0.68	5	48.47	39	0.92	12	465	2	5	3	1
2	46	20.28	2	4	1	3	3	3	3	2			2	2		1	0	0	0	0	0	0	0	0	0	0	0	0	0	0	1	1	2	2	20	6	3	31	0.7	5	51.05	35	0.79	13	158	2	3	3	1
1	23	20.7	1	4	2	2	3	2	3	2			2	2		2	0	0	0	0	0	0	0	0	0	0	0	0	0	0	0	0	2	2	23	6.21	2	90	3.63	1	81.11	93	3.76	40	0	2	2	3	1
1	72	24.6	2	3	2	12	3	12	3	1	2	2	2	2		1	1	0	0	0	0	0	0	0	0	0	0	0	0	0	0	0	2	2	25	6.87	2	58	1.44	3	61	63	1.55	5	232	2	12	3	1
2	18	24.8	1	4	1	1	3	20	1	2			2	2		2	0	0	0	0	0	0	0	0	0	0	0	0	0	0	0	0	2	2	19	5.65	2	105	3.09	1	88.41	108	3.17	101	226	2	10	1	1
1	57	19.03	2	4	1	7	3	7	3	2			2	2		2	0	0	0	0	0	0	0	0	0	0	0	0	0	0	0	0	2	2	23	6.25	1	44	1.26	4	42.77	49	1.4	57	122	2	7	3	1
1	35	30.2	2	4	2	3	3	1	1	1	2.5	1	2	2		1	0	1	0	0	0	0	0	1	0	0	0	0	0	0	1	1	2	2	21	6.21	4	78	2.63	1	80.4	76	2.56	9	0	1
2	52	24.16	2	3	2	6	3	6	3	2			2	2		1	0	0	0	0	0	1	0	0	0	0	0	0	0	0	1	1	2	2	24	6.46	5	88	2.09	1	80.65	87	2.06	15	201	2	2	2	1
2	55	21.7	1	3	1	17	3	15	3	2			2	2		1	0	1	0	0	0	0	0	0	0	0	0	0	0	0	1	1	2	2	23	6.56	0	108	2.06	1	85.17	111	2.12	19	144	2	13	3	1
1	20	21.59	1	4	1	15	3	15	3	2			2	2		2	0	0	0	0	0	0	0	0	0	0	0	0	0	0	0	0	2	2	18	5.62	3	67	2.59	2	76.79	75	2.91	24	636	2	10	3	1
1	46	26.9	2	3	1	7	3	6	3	2			2	2		2	0	0	0	0	0	0	0	0	0	0	0	0	0	0	0	0	2	2	24	5.68	1	77	2.48	1	71.86	78	2.5	35	276	2	3	3	1
2	46	24.9	2	4	2	5	3	5	3	2			2	2		1	0	0	0	0	0	0	0	0	0	0	0	0	0	0	1	2	2	2	25	5.88	5	65	1.42	2	66.78	80	1.74	36	744	2	2	2	1
2	43	24.1	2	4	3	12	3	10	3	2			2	2		2	0	0	0	0	0	0	0	0	0	0	0	0	0	0	0	0	2	2	9	4.15	12	88	1.8	1	78.27	98	2	18	182	2	10	3	1
1	32	24	2	3	1	7	3	1	1	2			2	2		2	0	0	0	0	0	0	0	0	0	0	0	0	0	0	0	0	2	2	15	6.06	1	63	2.24	2	65.3	80	2.85	27	138	1
2	40	30.4	2	3	1	30	3	13	3	2			2	2		1	0	1	0	0	0	0	0	0	0	0	0	0	0	0	0	0	2	2	18	5.38	2	67	1.63	2	83.18	79	1.92	5	118	2	10	3	1
2	50	27.7	2	4	1	15	3	15	3	2			2	2		1	0	0	0	0	0	1	0	0	0	0	0	0	0	0	1	3	2	2	25	6.16	1	20	0.41	5	59.19	31	0.65	11	126	2	7	3	1
1	51	26.5	2	3	1	25	3	1	1	2			2	2		1	1	1	0	0	0	0	0	0	0	0	0	0	0	0	0	0	2	2	24	6.03	2	96	2.67	1	80.98	94	2.61	15	195	1
2	42	24	2	4	1	10	3	1	1	2			2	2		2	0	0	0	0	0	0	0	0	0	0	0	0	0	0	0	0	2	1	25	6.56	5	90	2.12	1	82.52	96	2.26	54	264	1
2	31	28.5	2	3	1	5	3	1	1	2			2	2		2	0	0	0	0	0	0	0	0	0	0	0	0	0	0	0	0	1	2	23	5.56	1	72	1.95	1	71.02	83	2.27	5	134	2	2	3	1
2	35	22.3	2	5	1	15	3	1	2	2			2	2		2	0	0	0	0	0	0	0	0	0	0	0	0	0	0	0	0	2	2	25	6.71	3	61	1.57	2	48.53	76	1.95	57	272	2	1	2	1
1	40	29.74	2	4	1	30	3	30	3	2			2	2		2	0	0	0	0	0	0	0	0	0	0	0	0	0	0	0	0	2	2	22	6.56	0	44	1.5	4	50.38	48	1.67	76	404	2	8	3	1
1	45	22.9	2	3	1	4	3	1	1	2			2	2		1	0	0	0	0	0	0	0	0	0	0	0	0	0	0	1	1	2	2	18	5.53	9	80	2.48	1	71.92	86	2.65	17	296	1
1	24	24.3	2	3	1	11	3	8	3	1	6	1	1	2		2	0	0	0	0	0	0	0	0	0	0	0	0	0	0	0	0	2	2	20	5.84	9	80	2.88	1	68.9	94	3.36	27	288	2	8	3	1
2	37	31.95	2	4	1	3	3	1	3	2			2	2		2	0	0	0	0	0	0	0	0	0	0	0	0	0	0	0	0	2	2	25	6.03	3	79	1.83	1	74.3	86	1.98	9	312	2	1	3	1
1	47	26.2	2	4	1	5	3	4	3	2			2	2		1	0	0	0	0	0	1	0	0	0	0	0	0	0	0	1	1	2	2	25	6.21	9	90	2.32	1	75.7	92	2.38	17	61	2	4	3	1
2	56	25.6	2	3	2	50	3	50	3	2			2	2		1	0	1	0	0	0	0	0	0	0	0	0	0	0	0	0	0	2	1	22	6.18	2	98	1.74	1	85.61	106	1.9	59	423	1
2	57	28.2	2	3	1	1	3	1	3	2			2	2		1	0	1	0	0	0	1	0	0	0	0	0	0	0	0	0	0	2	2	25	6.87	0	67	1.33	2	74.29	74	1.48	19	294	2	1	2	1
1	58	29.7	2	4	2	50	3	50	3	1	0.2	1	2	2		1	0	0	0	0	0	0	0	0	0	0	0	0	0	0	1	2	2	2	20	5.46	8	59	1.47	3	67.94	61	1.53	18	0	2	5	2	2
2	49	24.7	2	3	2	15	3	15	3	2			2	2		1	0	0	0	0	0	1	0	0	0	0	0	0	0	0	1	1	2	2	22	5.28	1	66	1.44	2	79.6	69	1.52	30	408	2	11	3	1
1	41	28.6	2	3	1	7	3	2	1	2			2	2		1	0	1	0	0	0	1	0	0	0	0	0	0	0	0	0	0	2	2	13	4.9	1	82	1.99	1	88.77	82	1.99	16	164	1
2	41	35.8	2	3	2	2	3	1	1	2			2	2		2	0	0	0	0	0	0	0	0	0	0	0	0	0	0	0	0	2	1	19	4.71	10	96	2.31	1	81.34	100	2.39	12	288	1
2	57	30	2	5	1	7	3	7	3	2			2	2		1	1	1	1	0	0	0	0	0	0	0	0	0	0	0	0	0	2	2	22	5.4	2	66	1.24	2	80.38	70	1.3	49	913	2	7	3	1
2	43	20.7	2	4	2	2	3	1	3	2			2	2		2	0	0	0	0	0	0	0	0	0	0	0	0	0	0	0	0	2	2	19	5.25	15	34	0.85	5	60.05	41	1.01	30	1330	2	2	3	1
2	50	24	2	2	2	18	3	18	3	2			2	2		2	0	0	0	0	0	0	0	0	0	0	0	0	0	0	0	0	1	2	23	5.9	0	59	1.19	3	81.8	66	1.33	7	122	2	6	2	1
1	43	24.34	2	3	3	11	3	11	3	1	5	2	2	2		1	0	0	0	0	0	0	0	0	0	0	0	0	0	0	1	1	2	2	24	5.78	0	79	2.81	1	74.67	80	2.85	15	168	2	11	3	1
2	64	18.5	4	4	1	4	3	1	1	2			2	2		1	0	1	0	0	0	1	0	0	0	0	0	0	0	0	0	0	2	2	16	5.56	3	31.5	0.58	5	62.87	36.2	0.67	72	1128	1
1	46	22.7	2	3	1	4	3	6	2	2			2	2		2	0	0	0	0	0	0	0	0	0	0	0	0	0	0	0	0	2	2	23	6.31	0	33	0.95	5	47.41	57	1.62	17	164	2	2	2	1
1	38	24.7	2	3	1	8	3	8	3	2			2	2		2	0	0	0	0	0	0	0	0	0	0	0	0	0	0	0	0	2	2	25	6.15	1	82	2.53	1	84.27	87	2.7	19	1330	2	4	3	1
1	74	25.4	2	3	1	17	3	15	3	2			2	2		1	0	1	0	0	0	0	0	0	0	0	1	1	0	0	1	1	2	2	25	5.93	1	63	1.21	2	58.36	68	1.3	11	206	2	12	3	2
2	26	21.4	2	3	3	7	3	1	3	2			2	2		2	0	0	0	0	0	0	0	0	0	0	0	0	0	0	0	0	2	2	15	4.75	5	75	2.07	1	79.2	82	2.26	6	450	2	4	2	1
1	21	29	1	3	3	2	3	1	1	2			2	2		2	0	0	0	0	0	0	0	0	0	0	0	0	0	0	0	0	2	2	18	6.37	0	120	4.39	1	83.19	129	4.72	13	396	1
2	50	28.1	2	4	1	4	3	1	1	2			2	2		1	0	0	0	0	0	1	0	0	0	0	0	0	0	0	0	0	2	2	22	5.84	0	85	1.79	1	82.86	88	1.85	67	340	2	3	2	1
2	65	24.4	2	4	1	10	3	10	3	2			2	2		1	0	1	0	0	0	0	0	0	0	0	0	0	0	0	0	0	2	2	16	4.59	6	26	0.47	5	48	37	0.68	13	460	2	7	3	2
2	52	25.8	2	4	1	1	3	1	2	2			2	2		1	0	0	0	1	0	1	0	0	0	0	0	0	0	0	1	1	2	2	25	6.56	3	41	0.95	4	45.9	65	1.51	29	249	2	1	2	1
2	55	29.8	2	3	1	17	3	12	3	2			2	2		1	0	1	0	0	0	0	0	0	0	0	0	0	0	0	0	0	2	2	24	5.53	4	49	0.85	4	73.37	71	1.25	23	320	2	4	2	1
1	37	30.6	2	3	2	3	3	1	1	1	0.1	2	1	2		1	0	0	0	0	0	0	0	0	0	0	0	0	0	0	1	2	2	2	24	6.75	0	84	2.64	1	83.06	86	2.7	17	130	1
1	37	23.6	2	3	1	8	3	7	3	2			2	2		2	0	0	0	0	0	0	0	0	0	0	0	0	0	0	0	0	2	1	24	6.59	0	78	2.88	1	77.32	84	3.1	68	585	2	7	3	1
1	55	28.6	2	4	1	15	3	15	3	2			2	2		1	0	0	0	0	0	0	0	0	0	0	0	0	0	0	1	1	2	2	24	6.4	2	80	2.25	1	86.45	83	2.32	21	370	2	15	3	1
1	47	23.3	2	3	2	2	3	2	3	2			2	2		1	1	1	0	0	0	1	0	1	0	0	0	0	0	0	0	0	2	2	25	7	11	70.8	1.88	1	84.89	71.3	1.9	9	424	2	2	3	1
1	44	26.8	2	3	1	2	3	2	3	1	10	2	2	2		1	0	0	0	0	0	0	0	0	0	0	0	0	0	0	1	1	1	2	22	5.87	4	75	2.62	1	72.19	84	2.95	21	416	2	2	3	1
1	55	25.2	2	3	1	28	3	28	3	1	10	2	2	2		1	0	1	1	0	0	0	0	1	0	0	0	0	0	1	1	1	2	2	23	5.53	3	71	1.76	1	72.4	71	1.77	13	130	2	5	3	1
2	46	43.43	2	3	1	5	3	1	1	2			2	2		1	1	1	0	0	0	1	0	0	0	0	0	0	0	0	1	1	2	2	25	6.43	0	92	2.66	1	76.44	94	2.11	12	328	1
1	42	25.6	2	4	2	35	3	35	3	2			2	2		2	0	0	0	0	0	0	0	0	0	0	0	0	0	0	0	0	2	2	25	6.84	0	22	0.68	5	37.48	29	0.9	5	480	2	12	3	1
2	40	28.6	2	4	2	18	3	18	3	2			2	2		1	1	0	0	0	0	0	0	0	0	0	0	0	0	0	1	1	2	2	25	6.31	8	104	2.47	1	88.52	103	2.44	25	360	2	1	3	1
2	46	45.2	2	2	2	1	3	1	1	2			2	2		1	0	1	0	0	0	1	0	0	0	0	0	0	0	0	1	1	2	2	24	5.81	8	59.6	1.29	3	82.95	62.2	1.34	7	77	1
2	42	30.8	2	4	2	3	3	3	3	2			2	2		1	0	0	0	0	0	0	0	0	0	0	0	0	0	0	1	1	2	2	23	5.4	0	91	1.76	1	82.81	93	1.81	19	357	2	3	3	1
2	45	19.81	2	3	1	40	3	20	3	2			2	2		1	0	0	1	0	0	0	0	0	0	0	0	0	0	0	1	1	2	2	25	5.69	5	101	2.71	1	77.98	98	2.63	22	400	2	16	3	1
1	41	35.9	2	3	2	2.5	3	2.5	3	1	0.5	1	1	2		1	0	1	0	0	0	0	0	0	0	0	0	0	0	0	0	0	2	2	20	6.38	0	90	2.74	1	84.8	89	2.73	13	532	2	2.5	3	1
2	45	44.3	2	3	2	20	3	15	3	2			2	2		1	0	1	0	0	0	0	0	0	0	0	0	0	0	0	1	1	2	2	24	6.18	0	69	1.55	2	67.7	67	1.52	45	272	2	15	3	1
1	70	32.03	2	4	2	8	3	5	3	2			2	2		1	0	0	0	0	0	0	0	0	0	0	1	0	0	0	0	0	2	2	25	6.875	0	51	1.08	3	89.96	55	1.17	12	252	2	5	3	1
2	38	25.7	2	4	2	3	3	1	1	2			2	2		1	0	1	0	0	0	0	0	0	0	0	0	0	0	0	1	1	2	2	23	5.87	5	77	1.86	1	84.87	81	1.97	16	166	1
2	51	21.1	2	4	1	15	3	15	3	2			2	2		1	0	0	0	0	0	0	0	0	0	0	0	0	0	1	1	2	2	2	23	5.75	0	42	0.88	4	59.79	43	0.9	18	127	2	5	3	1
2	53	21.6	4	4	2	1	3	1	1	2			2	2		1	1	0	0	0	0	1	0	0	0	0	0	0	0	0	1	1	2	2	23	6.71	3	60	1.2	2	90.53	69	1.37	25	540	1
1	39	23.9	2	4	1	5	3	1	1	2			2	2		2	0	0	0	0	0	0	0	0	0	0	0	0	0	0	0	0	2	2	24	6.53	0	93	2.97	1	86.01	89	2.83	5	174	1
1	57	27	2	3	1	7	3	7	3	2			2	2		1	0	1	0	0	0	0	0	0	0	0	0	0	0	0	1	3	2	2	25	6.5	0	31	0.71	5	71.68	37	0.83	13	285	2	7	3	3
1	46	22	2	3	1	10	3	10	3	2			2	2		1	1	0	0	0	0	0	0	0	0	0	0	0	0	0	0	0	2	2	23	5.09	11	91	2.97	1	80.78	94	3.05	92	300	1
2	76	26	2	3	2	4	3	1	1	2			2	2		1	0	1	1	0	0	0	0	0	0	0	0	0	0	0	1	1	2	2	13	4.81	9	72	1.19	1	79.13	60	0.99	25	1100	1
1	19	21.91	1	4	2	4	3	1	1	1	0.3	1	2	2		2	0	0	0	0	0	0	0	0	0	0	0	0	0	0	0	0	2	2	8	5.5	2	82	3.4	1	74.59	94	3.88	10	272	1
1	40	32.7	2	2	2	20	3	15	3	1	2	1	1	2		1	0	1	0	0	0	0	0	0	0	0	0	0	0	0	0	0	2	2	23	6.18	1	78	2.71	1	84.87	81	2.81	13	1064	2	8	3	1
2	43	19.58	2	2	2	3	3	3	3	2			2	2		1	0	0	0	0	0	0	0	0	0	0	0	0	0	1	0	0	2	2	18	5.15	3	93	2.25	1	88.08	97	2.33	7	0	2	3	3	1
1	72	26.6	2	4	1	10	3	10	3	2			2	2		2	0	0	0	0	0	0	0	0	0	0	0	0	0	0	0	0	2	2	25	6.84	0	89	2.9	1	78.8	88	2.88	13	830	2	1.5	3	1
1	59	24.7	2	4	1	15	3	15	3	2			2	2		1	0	0	0	1	0	0	0	0	0	0	0	0	0	0	1	4	1	2	24	5.46	9	17	0.47	5	61.8	24	0.66	8	66	2	6	3	1
2	19	20	1	3	2	5	3	5	3	2			2	2		2	0	0	0	0	0	0	0	0	0	0	0	0	0	0	0	0	2	2	7	5.125	6	82	2.29	1	92.28	81	2.26	6	315	2	2	2	1
1	54	23.1	2	5	1	25	3	25	3	2			2	2		1	1	1	0	0	0	0	0	1	0	0	0	0	0	0	0	0	2	2	15	5.87	16	55	1.44	3	71.51	65	1.72	6	640	1
2	58	26.6	2	4	1	50	3	50	3	2			2	2		1	1	1	0	0	0	1	0	0	0	0	0	0	0	0	0	0	2	2	15	5.875	6	37	0.69	4	54	56	1.05	22	1140	2	2	3	1
2	54	18.27	2	3	2	15	3	15	3	2			2	2		1	0	0	1	0	0	1	0	0	0	0	0	0	0	0	1	3	2	1	12	5.06	8	51	1.13	3	71.34	64	1.4	111	876	2	2	3	1
2	36	29.7	2	4	1	12	3	12	3	2			2	2		1	0	0	0	0	0	0	0	0	0	0	0	0	0	0	1	1	2	2	15	5.4	2	53	1.4	3	60.68	65	1.74	61	536	2	10	3	1
1	56	24.6	2	3	1	20	3	20	3	1	0.5	2	2	2		2	0	0	0	0	0	0	0	0	0	0	0	0	0	0	0	0	2	2	18	6.21	0	50	1.41	3	58.98	62	1.73	5	462	2	5	3	1
1	38	22.8	2	4	2	30	3	30	3	2			2	2		2	0	0	0	0	0	0	0	0	0	0	0	0	0	0	0	0	2	2	23	5.875	3	80	2.62	1	75.97	85	2.8	30	388	1
2	47	27.3	3	4	2	4	3	4	3	2			2	2		1	0	0	0	0	0	0	0	0	0	0	1	0	0	0	1	2	2	2	25	6.56	0	59	1.12	3	75.14	61	1.16	9	540	2	4	3	1
2	42	19.8	3	4	1	9	3	9	3	2			2	2		1	0	0	0	0	0	0	0	0	0	0	0	0	0	1	1	2	2	2	25	6.09	1	60	1.42	2	99.59	59	1.38	19	95	2	9	3	1
1	32	19.41	2	3	1	15	3	15	3	2			2	2		2	0	0	0	0	0	0	0	0	0	0	0	0	0	0	0	0	2	2	25	6.68	0	70	2.69	1	71.17	77	2.98	31	994	2	2.5	3	1
1	41	24.09	2	3	1	30	3	6	2	2			2	2		1	0	0	0	0	0	0	0	0	0	0	0	0	0	1	0	0	2	2	25	6.75	1	61	2.02	2	76	62	2.05	15	664	2	3	2	1
1	59	30.11	2	3	2	2	3	1	1	2			2	2		1	1	1	0	0	0	0	0	0	0	0	0	0	0	0	0	0	2	2	23	6.21	0	77	2.09	1	85.41	80	2.17	42	630	1
2	57	20.61	2	4	1	12	3	12	3	2			2	2		2	0	0	0	0	0	0	0	0	0	0	0	0	0	0	0	0	2	2	25	6.46	0	72	1.39	1	80.47	78	1.5	7	56	2	12	3	1
1	63	28.84	2	3	2	5	3	5	3	2			2	2		1	1	0	0	0	0	1	0	0	0	0	0	0	0	0	1	1	2	2	25	6.84	0	94	1.84	1	71.3	95	1.88	15	158	2	5	3	1
1	55	19.59	2	5	2	7	3	7	3	1	20	2	2	2		1	0	0	0	0	0	0	0	0	0	0	0	0	0	0	1	1	2	2	24	6.56	1	84	2.34	1	81.5	88	2.45	29	237	2	7	3	1
1	35	31.28	2	2	1	30	3	1	1	2			2	2		2	0	0	0	0	0	0	0	0	0	0	0	0	0	0	0	0	2	2	21	6.37	0	24	0.89	5	49.23	44	1.65	114	1428	2	2	3	1
2	46	29.21	2	3	2	35	3	35	3	2			2	2		1	0	0	0	0	0	1	0	0	0	0	0	0	0	0	1	2	2	2	24	6.375	2	35	0.82	4	45.05	46	1.07	8	348	2	10	3	1
2	30	25.77	1	4	2	5	3	1	1	2			2	2		1	0	0	0	0	0	0	0	0	0	0	0	0	0	0	1	1	2	2	24	6.53	0	63	1.58	2	72.86	74	1.83	134	728	1
2	30	21.5	1	2	2	10	3	10	3	2			2	2		1	0	0	0	0	0	0	0	0	0	0	0	0	0	0	1	1	2	2	24	5.96	0	52	1.25	3	69.4	58	1.4	16	186	2	3	3	1
2	54	30.81	2	3	2	23	3	23	3	2			2	2		2	0	0	0	0	0	0	0	0	0	0	0	0	0	0	0	0	2	2	22	6	4	38	0.6	4	66.76	40	0.64	34	594	2	10	3	1
2	33	22.54	1	2	2	3	3	3	3	2			2	2		2	0	0	0	0	0	0	0	0	0	0	0	0	0	0	0	0	2	2	18	5.93	0	73	1.95	1	81.26	85	2.26	38	476	2	3	3	1
1	49	24.32	2	4	1	7	3	7	3	1	5	2	1	2		1	0	1	0	0	0	0	0	0	0	0	0	0	0	0	0	0	2	2	25	6.68	0	62	1.84	2	61.52	72	2.15	5	980	2	7	3	1
1	35	24.24	2	3	1	12	3	1	1	1	0.25	1	2	2		2	0	0	0	0	0	0	0	0	0	0	0	0	0	0	0	0	2	2	24	6.4	1	82	2.73	1	78.59	83	2.78	12	146	1
2	53	21.05	2	5	1	10	3	10	3	2			2	2		2	0	0	0	0	0	0	0	0	0	0	0	0	0	0	0	0	2	2	17	6	0	68	1.37	2	70.73	81	1.62	15	1001	2	10	3	2
1	57	21.45	2	3	1	2	3	2	3	2			2	2		1	0	0	0	0	0	1	0	0	0	0	0	0	0	0	1	2	2	2	25	5.18	3	49	1.28	4	63.99	58	1.52	12	0	2	2	3	1
1	24	22.3	1	2	2	22	3	22	3	1	0.5	2	2	2		2	0	0	0	0	0	0	0	0	0	0	0	0	0	0	0	0	2	2	20	6.9	0	72	2.58	1	75.64	75	2.69	50	256	1
1	44	31.97	2	3	2	40	3	40	3	2			2	2		1	0	1	0	0	0	0	0	0	0	0	0	0	0	0	1	3	2	2	16	5.62	3	31	0.94	5	48.51	46	1.4	46	425	2	11	3	1
1	38	25.71	2	4	1	4	3	4	3	2			1	2		2	0	0	0	0	0	0	0	0	0	0	0	0	0	0	0	0	2	2	23	6.81	1	81	2.48	1	71.85	82	2.5	7	102	2	2	3	1
1	52	25.76	2	4	2	1	3	1	3	1	2	1	1	2		1	0	1	0	0	0	0	0	0	0	0	0	0	0	0	0	0	2	2	25	6.375	1	99	3.13	1	83.08	102	3.21	13	198	2	1	3	1
2	43	30.48	2	3	1	9	3	8	3	2			2	2		2	0	0	0	0	0	0	0	0	0	0	0	0	0	0	0	0	2	2	25	6.56	1	68	1.8	2	65.75	86	2.29	40	480	2	8	3	1
2	50	20.17	2	4	1	3	3	3	3	2			2	2		2	0	0	0	0	0	0	0	0	0	0	0	0	0	0	0	0	2	2	23	6.31	0	88	1.99	1	75.91	92	2.07	5	234	2	2	3	1
1	53	25	2	3	3	2	3	2	3	2			2	2		1	0	0	0	0	0	0	0	0	0	0	0	0	0	0	1	3	2	2	24	5.87	2	92	2.44	1	83.17	93	2.48	16	128	2	2	3	1
2	32	23.33	2	4	1	4	3	4	3	2			2	2		2	0	0	0	0	0	0	0	0	0	0	0	0	0	0	0	0	2	2	21	5.96	4	85	2.26	1	76.47	94	2.52	62	984	2	4	3	1
1	53	25.8	2	4	1	9	3	9	3	2			2	2		1	0	1	0	0	0	0	0	0	0	0	0	0	0	0	0	0	2	2	25	6.43	0	81	2.37	1	70.06	87	2.55	42	396	2	9	3	1
1	31	21.77	2	2	2	12	3	12	3	2			2	2		2	0	0	0	0	0	0	0	0	0	0	0	0	0	0	0	0	2	2	25	6.5	0	86	2.99	1	77.71	97	3.4	23	345	2	12	3	3
2	67	25.6	2	3	1	20	3	20	3	2			2	2		1	1	1	0	0	0	1	0	0	0	0	0	0	0	0	0	0	2	2	20	6.06	0	27	0.42	5	54.3	43	0.66	9	105	2	20	3	2
2	37	28.3	2	4	1	3	3	3	3	2			2	2		2	0	0	0	0	0	0	0	0	0	0	0	0	0	0	0	0	2	2	17	6.03	2	96	2.23	1	84.1	97	2.25	13	0	2	3	3	1
1	70	26.57	2	3	2	3	3	1	1	2			1	2		1	0	1	0	0	0	1	0	0	0	0	0	0	0	0	0	0	2	2	24	6.4	0	48	0.87	4	60.42	52	0.94	12	565	1
1	43	26.56	2	3	2	10	3	1	1	2			2	2		1	0	0	0	0	0	0	0	0	0	0	0	0	0	0	1	1	2	2	25	6.43	0	76	2.24	1	63.58	98	2.88	78	288	1
1	56	28.1	2	3	1	5	3	5	3	2			2	2		1	0	0	0	0	0	0	0	0	0	0	0	0	0	0	1	2	1	2	13	5.4	6	82	2.14	1	71.36	80	2.08	51	522	1
2	22	18.28	1	3	1	3	3	1	2	2			2	2		2	0	0	0	0	0	0	0	0	0	0	0	0	0	0	0	0	2	2	21	6.125	2	103	2.99	1	94.34	106	3.09	29	104	2	1	2	1
1	24	20.4	1	2	1	6	3	6	3	1	0.5	1	1	2		2	0	0	0	0	0	0	0	0	0	0	0	0	0	0	0	0	2	2	25	6.15	4	66	2.39	2	71.61	77	2.78	27	438	1
1	67	20.32	2	4	1	10	3	10	3	1	1.2	2	1	2		1	0	0	0	1	0	0	0	0	0	0	0	0	0	0	0	0	2	2	25	6.375	3	102	2.49	1	74.03	105	2.58	26	211	2	10	3	1
1	48	25.39	2	3	2	10	3	10	3	1	3	2	1	2		2	0	0	0	0	0	0	0	0	0	0	0	0	0	0	0	0	2	2	14	5.46	0	38	1.06	4	54.92	50	1.41	37	558	2	10	3	1
2	69	25.8	2	3	2	60	3	60	3	2			2	2		1	0	0	0	0	0	0	0	0	0	0	0	0	0	0	1	1	2	2	11	5.59	0	19	0.3	5	42.62	23	0.38	19	0	2	20	3	1
1	42	22.2	2	4	1	4	3	4	3	2			2	2		2	0	0	0	0	0	0	0	0	0	0	0	0	0	0	0	0	2	2	18	5.56	0	87	2.79	1	74.14	90	2.89	27	141	2	4	3	1
2	25	26.4	2	3	2	10	3	7	3	2			2	2		2	0	0	0	0	0	0	0	0	0	0	0	0	0	0	0	0	2	2	22	5.28	2	81	2.42	1	87.26	80	2.4	13	128	1
1	56	24.61	2	4	2	40	3	40	3	2			2	2		1	1	1	1	0	0	1	0	0	0	0	0	0	0	0	0	0	2	2	13	6.5	2	66	2.1	2	74.34	68	2.16	63	0	2	9	2	1
2	30	19.81	2	4	1	2	3	1	3	2			2	2		2	0	0	0	0	0	0	0	0	0	0	0	0	0	0	0	0	2	2	25	6.87	0	80	2.23	1	78.64	84	2.33	17	957	2	1	3	1
2	48	31.6	2	3	1	7	3	1	2	2			2	2		1	1	1	1	0	0	0	0	0	0	0	0	0	0	0	0	0	2	2	24	5.43	0	92	2.14	1	88.81	96	2.22	27	76	1
1	24	23	1	4	1	1.5	3	6	2	2			2	2		2	0	0	0	0	0	0	0	0	0	0	0	0	0	0	0	0	2	2	20	5.93	0	68	2.43	2	72.05	82	2.93	32	224	2	6	2	1
2	61	24.5	2	4	1	1	3	6	2	2			2	2		1	1	0	0	0	0	0	0	0	0	0	0	0	0	0	0	0	2	1	22	5.68	4	74.6	1.67	1	74.64	79.3	1.78	159	400	2	6	2	1
2	68	29	2	5	1	5	3	5	3	2			2	2		1	1	1	0	0	0	0	0	0	0	0	0	0	0	0	0	0	2	2	23	5.96	3	58	1.02	3	81.92	61.2	1.08	31	0	2	5	3	1
2	43	27.4	2	3	2	13	3	1	1	2			2	2		1	0	1	0	0	0	0	0	0	0	0	0	0	0	0	0	0	2	2	19	5.03	3	78	1.83	1	74.64	88	2.04	10	240	1
1	47	21.2	2	3	1	16	3	7	3	2			2	2		1	0	1	0	0	0	0	0	1	0	0	0	0	0	0	0	0	2	2	23	6.93	2	95	2.72	1	74.75	95	2.72	42	414	2	7	3	1
2	37	23.9	2	4	2	3	3	3	3	2			2	2		2	0	0	0	0	0	0	0	0	0	0	0	0	0	0	0	0	2	2	23	5.53	1							10	148	2	3	3	1
2	42	32.8	2	3	1	3	3	1	1	2			2	2		1	0	0	0	0	0	1	0	0	0	0	0	0	0	0	0	0	2	2	23	6.75	0	60.2	1.24	2	73.18	66.7	1.38	12	760	1
2	37	32.7	2	3	1	8	3	1	1	2			2	2		1	0	0	0	0	0	1	0	0	0	0	0	0	0	0	1	1	2	2	24	6.125	0	78	1.64	1	86.6	82	1.72	10	1504	1
2	41	25.3	2	2	2	15	3	1	1	2			2	2		1	0	0	0	0	0	1	0	0	0	0	0	0	0	0	0	0	2	2	19	4.53	2	84	2.22	1	88.43	86	2.26	10	65	1
1	18	18.7	1	3	2	10	3	10	3	2			2	2		2	0	0	0	0	0	0	0	0	0	0	0	0	0	0	0	0	2	2	25	6.125	1	98	3.29	1	94.54	100	3.37	49	477	2	8	3	1
1	37	23.3	2	3	1	20	3	10	3	1	0.2	2	2	2		2	0	0	0	0	0	0	0	0	0	0	0	0	0	0	0	0	2	2	21	5.06	0	82	2.86	1	74.33	85	2.97	37	309	2	10	3	2
1	33	29.1	2	5	2	23	3	23	3	2			2	2		2	0	0	0	0	0	0	0	0	0	0	0	0	0	0	0	0	2	2	25	5.93	0	84	3.14	1	80.18	90	3.38	25	222	1
2	52	31.6	2	3	2	20	3	20	3	2			2	2		1	1	0	0	0	0	1	0	0	0	0	0	0	0	0	1	1	2	2	14	4.96	5	79	1.62	1	82.64	82	1.69	13	180	1
2	44	33.3	2	3	2	5	3	4	3	2			2	2		2	0	0	0	0	0	0	0	0	0	0	0	0	0	0	0	0	2	2	17	5.65	0	86	1.76	1	75.16	92	1.88	30	77	2	4	3	1
1	23	21.9	1	3	1	10	3	1	1	2			2	2		1	0	0	0	0	0	0	0	0	0	0	0	0	0	0	1	1	2	2	23	5.96	7	111	3.74	1	88.26	113	3.82	91	245	1
1	32	28.7	2	3	2	2	3	6	2	1	0.5	1	2	2		2	0	0	0	0	0	0	0	0	0	0	0	0	0	0	0	0	2	2	24	6.03	1	93	3.29	1	82.81	94	3.34	16	296	2	3	2	1
2	20	25.6	1	4	1	8	3	8	3	2			2	2		2	0	0	0	0	0	0	0	0	0	0	0	0	0	0	0	0	2	2	25	6.78	5	82	2.14	1	93.25	89	2.31	14	750	2	1	2	1
2	40	32	2	3	2	10	3	1	2	2			2	2		1	0	0	0	0	0	1	0	0	0	0	0	0	0	0	0	0	2	2	24	6.03	0	83	1.89	1	84.42	81	1.84	22	0	2	1	2	1
1	69	25.9	2	4	1	5	3	4	3	2			1	2		1	1	1	1	0	1	0	0	1	0	0	0	0	0	0	0	0	2	2	23	5.96	2	96	2.18	1	78.44	104	2.34	48	402	2	4	3	1
2	66	25.6	4	3	1	30	3	30	3	2			2	2		1	0	0	0	0	0	0	0	0	0	0	0	0	0	1	0	0	2	2	23	5.21	5	87	1.49	1	79.23	88	1.51	61	267	2	5	3	2
2	46	24.03	2	3	1	1	3	1	3	2			2	2		1	0	1	0	0	0	0	0	1	0	0	0	0	0	0	0	0	2	2	13	4.96	3	82	1.93	1	75.54	87	2.05	19	200	2	1	3	1
2	50	20.2	2	4	1	3	3	3	3	2			2	2		1	0	0	0	0	0	0	0	0	0	0	0	0	0	0	1	3	2	2	21	6.125	7							13	0	2	3	3	1
1	64	21.4	2	4	2	6	3	5	3	1	20	2	1	2		1	0	0	0	0	0	0	0	0	0	0	0	0	0	0	1	2	2	2	16	6.125	0	93	2.59	1	87.31	98	2.73	21	114	2	5	3	1
2	68	27.4	2	4	2	1	3	1	3	2			2	2		1	0	1	1	0	0	0	0	0	0	0	0	0	0	0	0	0	2	2	25	6.9	0	62.6	1.11	2	66.24	70.7	1.26	26	420	2	5	2	1
2	55	28.2	2	3	3	7	3	7	3	2			2	2		1	0	1	0	0	0	0	0	0	0	0	0	0	0	0	0	0	2	2	22	5.87	1	57.1	1	3	62.73	66.2	1.16	29	130	2	7	3	2
1	76	24.6	2	2	2	10	3	10	3	1	10	2	2	2		1	0	1	1	0	0	1	0	0	0	0	0	0	0	0	1	3	2	2	24	6.71	1	52	0.9	3	60.43	56	0.97	12	484	2	10	3	1
1	32	25.65	2	3	1	10	3	10	3	2			2	2		1	0	0	0	0	0	0	0	0	0	0	0	0	0	0	1	1	2	2	23	5.5	7	70	2.4	1	71.8	73	2.52	78	315	2	10	3	1
2	46	22	2	3	2	20	3	1	1	2			2	2		1	0	0	0	0	0	0	0	0	0	0	0	0	0	0	1	1	2	2	18	4.28	10	78	1.89	1	96.46	89	2.15	20	336	1
2	27	21.6	2	3	2	4	3	4	3	1	0.1	1	1	2		1	0	0	0	0	0	0	0	0	0	0	0	0	0	0	1	1	1	2	18	6.125	7	86	2.25	1	93.23	88	2.3	12	136	2	4	3	1
2	43	27.1	2	4	3	2	3	10	2	2			2	2		2	0	0	0	0	0	0	0	0	0	0	0	0	0	0	0	0	2	2	25	6.21	4	95.7	2.33	1	81.41	100.5	2.44	6	688	2	10	2	1
2	27	20.6	1	2	2	1	3	3	2	2			2	2		1	0	0	0	0	0	0	0	0	0	0	0	0	0	0	1	1	2	2	25	6.31	2	71	1.91	1	78.8	77	2.09	47	170	2	3	2	1
1	57	24.1	2	4	1	12	3	12	3	1	2	2	1	2		1	0	0	0	0	0	0	0	0	0	0	0	0	0	0	1	1	2	2	25	5.59	3	92	2.38	1	72.84	90	2.32	17	868	2	12	3	1
1	19	15.4	1	4	1	2	3	2	3	2			2	2		2	0	0	0	0	0	0	0	0	0	0	0	0	0	0	0	0	2	2	25	6.46	1	65	2.55	2	68.13	75	2.9	20	184	2	2	3	1
2	46	25.6	2	3	2	10	3	10	3	2			2	2		2	0	0	0	0	0	0	0	0	0	0	0	0	0	0	0	0	2	2	25	6.09	0	84	1.84	1	79.97	84	1.83	21	158	2	10	3	1
2	37	19.3	2	3	1	12	3	12	3	2			2	2		1	0	0	0	0	0	0	0	0	0	0	0	0	0	0	1	1	2	2	17	5.53	11	86	2.03	1	87.04	90	2.12	30	135	2	12	3	1
1	25	28.1	1	4	1	1.5	3	5	2	2			2	2		2	0	0	0	0	0	0	0	0	0	0	0	0	0	0	0	0	2	2	24	6.21	2	92	3.54	1	83.64	99	3.79	9	392	2	5	2	1
1	60	25.7	2	4	2	10	3	1	3	2			2	2		1	1	0	1	0	0	0	0	0	0	0	0	0	0	0	0	0	2	2	25	6.68	3	79.3	2.07	1	77.67	86.8	2.27	12	73	2	1	3	1
2	53	25.7	2	4	1	20	3	20	3	2			2	2		1	0	0	0	0	0	1	0	0	0	0	0	0	0	0	1	1	2	2	19	5.21	1	40	0.82	4	45.43	75	1.52	72	140	2	10	3	1
1	21	29	1	4	1	8	3	8	3	2			2	2		2	0	0	0	0	0	0	0	0	0	0	0	0	0	0	0	0	2	2	24	5.84	3	86	3.51	1	73.05	95	3.84	9	72	1
1	68	19.05	2	3	2	50	3	6	3	1	10	2	1	2		1	0	1	0	0	0	0	0	0	0	0	0	0	0	0	0	0	2	2	22	6.34	1	60	1.38	2	65.2	61	1.4	14	182	2	6	3	1
1	53	24.9	2	3	2	20	3	7	3	2			2	2		1	0	0	0	0	1	0	0	0	0	0	0	0	0	0	1	1	2	2	25	6.43	0	77	2.28	1	52.84	81	2.4	16	410	2	1	3	1
1	65	22.3	2	3	3	10	3	10	3	1	2	1	2	2		1	0	1	1	0	0	0	0	0	0	0	0	0	0	0	0	0	2	2	22	6.312	1	49	1.27	4	43.61	69	1.76	49	130	1
1	42	21.7	2	2	1	7	3	5	3	2			2	2		1	0	0	0	0	0	0	0	0	0	0	0	0	0	0	1	2	2	2	24	7	9	19	0.47	5	69.1	22	0.56	22	390	2	5	3	1
2	50	37.9	2	2	1	2	3	6	2	2			2	2		1	1	1	1	0	0	1	0	0	0	0	0	0	0	0	0	0	2	2	22	6.28	6	85	1.68	1	80.51	100	1.99	22	980	2	6	2	1
1	59	29.76	2	2	2	35	3	35	3	1	20	2	1	2		1	0	0	0	0	0	0	0	0	0	0	0	0	0	0	1	1	2	2	13	3.4	6	67	1.76	2	66	80	2.11	33	384	2	10	3	2
2	40	24.9	1	2	2	5	3	1	3	2			2	2		1	0	0	0	0	0	0	0	0	0	0	0	0	0	0	1	1	2	2	19	6.5	1	81.9	1.88	1	83.93	85.8	1.97	52	560	2	1	3	1
2	27	24.4	2	2	2	6	3	6	3	2			2	2		1	0	0	0	0	0	0	0	0	0	0	0	0	0	0	1	1	2	2	20	6.46	2	77	2.14	1	81.73	79	2.19	35	246	2	1	3	1
2	30	18.7	2	3	1	20	3	4	2	2			2	2		2	0	0	0	0	0	0	0	0	0	0	0	0	0	0	0	0	2	2	23	5.84	1	54	1.55	3	61.53	77	2.19	91	360	2	6	3	1
2	41	17	2	3	2	20	3	20	3	2			2	2		1	0	0	0	0	0	0	0	0	0	0	0	0	0	0	1	1	2	2	25	6.71	4							21	182	2	20	3	1
2	63	32	1	3	2	5	3	4	3	2			2	2		1	1	1	0	0	0	1	0	0	0	0	0	0	0	0	1	1	2	2	4	6	5	55	1.01	4	63.9	72	1.3	13	244	2	3	3	1
1	34	37.4	1	2	2	12	3	1	2	2			2	2		2	0	0	0	0	0	0	0	0	0	0	0	0	0	0	0	0	2	2	5.5	2.43	3	34	1.26	5	46.7	61	1.61	32	1598	1
[truncated: 5 more columns]

## Sheet: Sheet2
VARIABLE NAME	CODING
Gender	1 = male, 2 = female
Marital status	1 = unmarried, 2 = married, 3 = divorced, 4 = widowed
SES	1 = upper, 2 = upper middle, 3 = lower middle, 4 = upper lower, 5 = lower lower
Residence	1 = rural, 2 = urban, 3 = urban slum
Smoking history, Active smoker, Alcohol consumption, Drug use	1 = yes, 2 = no
Comorbidities, other comorbidities	1 = yes, 2 = no
H/o psychiatric illness, family h/o psychiatric illness	1 = yes, 2 = no
Severity_pre-bronchodilator	1 = mild, 2 = moderate, 3 = moderately severe, 4 = severe, 5 = very severe
Asthma treatment initiated	1 = no, 2 = yes
Inhaler technique	1 = correct, 2 = incorrect, 3 = missing data
Compliance	1 = yes, 2 = no
Monteleukast use, Oral steroid use	1 = yes, 2 = no
Duration unit	1 = days, 2 = months, 3 = years
